# Supplementary material for: A Natural Fungal Gene Drive Enacts Killing via DNA Disruption
Source: mBio. 2022 Dec 20;14(1):e03173-22. doi: 10.1128/mbio.03173-22 (PMC9972908; doi:10.1128/mbio.03173-22)
Supplement: TABLE S2 [file mbio.03173-22-s0001.xlsx]

## Sheet: Sheet1
Up-regulated genes
Locus name	Gene ID	Base mean	log2(FC)	stdErr	Wald-stats	P-value	P-adj
	b4779	1528.76	-1.66588	0.114452	-14.5553	5.40679e-48	1.90724e-45
nrdA	b2234	21572.9	-1.39052	0.0767996	-18.1059	2.86492e-73	3.03181e-70
nrdB	b2235	16379.6	-1.30559	0.0815626	-16.0072	1.13825e-57	5.35355e-55
yfaE	b2236	2553.74	-1.26659	0.0935945	-13.5328	1.00181e-41	1.4623e-39
	b0698	703.069	-1.18541	0.179777	-6.59381	4.2868e-11	4.90433e-10
	b4745	7.48787	-1.02821	0.274375	-3.74747	0.000178629	0.000704038
nrdD	b4238	16814.7	-1.01988	0.0524234	-19.4547	2.66153e-84	5.63313e-81
nrdG	b4237	1449.15	-1.0106	0.0847926	-11.9184	9.48699e-33	8.54434e-31
Down-regulated genes
Locus name	Gene ID	Base mean	log2(FC)	stdErr	Wald-stats	P-value	P-adj
	b4705	604.639	1.69874	0.141217	12.0293	2.49218e-33	2.45335e-31
	b0308	1644.55	1.54987	0.123466	12.553	3.82823e-36	4.50136e-34
aegA	b2468	2547.88	1.53534	0.100861	15.2223	2.5138e-52	9.67358e-50
preA	b2147	1504.94	1.50765	0.105433	14.2996	2.19981e-46	5.17321e-44
	b4671	437.617	1.50588	0.160366	9.39023	5.9871e-21	2.1297e-19
	b0343	143.108	1.45879	0.133406	10.935	7.84196e-28	4.67536e-26
	b2100	2926.86	1.43723	0.113164	12.7004	5.88519e-37	7.32706e-35
	b0342	74.3539	1.41661	0.172323	8.22069	2.02331e-16	4.19837e-15
preT	b2146	2197.73	1.41093	0.129655	10.8822	1.40171e-27	8.01815e-26
	b2099	4930.72	1.37366	0.0951101	14.4428	2.78126e-47	7.35817e-45
	b0929	143607	1.30378	0.0898025	14.5183	9.27846e-48	3.02121e-45
	b0307	5082.58	1.29081	0.131328	9.82887	8.45633e-23	3.54412e-21
	b4777	92.9821	1.24648	0.16233	7.67867	1.60747e-14	2.72177e-13
	b1892	1817.99	1.22056	0.0754784	16.171	8.07219e-59	4.88137e-56
	b1751	340.916	1.20662	0.121929	9.89609	4.32868e-23	1.889e-21
	b1310	62.3717	1.20575	0.168281	7.16508	7.77433e-13	1.07898e-11
	b1339	402.918	1.18629	0.0965532	12.2864	1.07138e-34	1.19347e-32
	b3223	3167.27	1.18448	0.0936183	12.6522	1.08741e-36	1.31515e-34
	b1512	463.747	1.17644	0.082886	14.1935	1.0055e-45	2.12813e-43
	b2428	1980.06	1.17497	0.128663	9.13218	6.71334e-20	2.01543e-18
	b1303	443.615	1.16856	0.0815393	14.3312	1.3962e-46	3.47653e-44
	b2098	4604.63	1.15927	0.0968223	11.9732	4.91245e-33	4.62098e-31
	b1673	282.739	1.15669	0.119321	9.69391	3.20043e-22	1.29023e-20
	b0344	1059.7	1.15235	0.123087	9.36209	7.81742e-21	2.7348e-19
	b1607	117.93	1.14878	0.149265	7.69628	1.40086e-14	2.3892e-13
	b3225	27832.6	1.1436	0.0895639	12.7686	2.45676e-37	3.15136e-35
	b1598	1056.21	1.11954	0.0795003	14.0822	4.8875e-45	9.404e-43
	b4522	19.692	1.11718	0.236603	4.72174	2.3384e-06	1.31796e-05
	b3222	2466.79	1.11161	0.121423	9.15489	5.44126e-20	1.68123e-18
	b1237	24500	1.1115	0.122138	9.10035	9.00447e-20	2.66545e-18
	b1517	66.4613	1.10599	0.159698	6.92549	4.34469e-12	5.5063e-11
	b0553	43395.5	1.10588	0.0694282	15.9284	4.02639e-57	1.70437e-54
	b2298	3036.11	1.10436	0.0595663	18.5399	9.83435e-77	1.38763e-73
	b2165	478.24	1.10164	0.0899613	12.2457	1.77092e-34	1.92213e-32
	b0306	3463.28	1.09982	0.120277	9.14406	6.01517e-20	1.83181e-18
	b1534	149.839	1.09704	0.128695	8.52433	1.53699e-17	3.6551e-16
	b1799	840.922	1.09376	0.0907075	12.0581	1.75789e-33	1.7717e-31
	b3224	8413.42	1.07925	0.149817	7.2038	5.85591e-13	8.40274e-12
	b1752	207.422	1.04948	0.126368	8.30492	9.98869e-17	2.16831e-15
	b1905	4229.78	1.03425	0.106702	9.69287	3.23329e-22	1.29118e-20
	b0899	768.305	1.03319	0.071265	14.4978	1.25124e-47	3.78322e-45
	b1895	316.69	1.02998	0.0982233	10.4861	1.00027e-25	5.16361e-24
	b1163	160.689	1.02098	0.125688	8.12317	4.54159e-16	9.12844e-15
	b1439	389.516	1.0104	0.0881932	11.4566	2.17823e-30	1.61762e-28
	b1477	225.661	1.00968	0.0990703	10.1916	2.16218e-24	1.00577e-22
	b1508	298.109	1.00804	0.121436	8.30097	1.03262e-16	2.21881e-15
	b1285	630.083	1.006	0.0867842	11.5919	4.52847e-31	3.54982e-29
